# Supplementary material for: Structural basis of norepinephrine recognition and transport inhibition in neurotransmitter transporters
Source: Nat Commun. 2021 Apr 13;12:2199. doi: 10.1038/s41467-021-22385-9 (PMC8044178; doi:10.1038/s41467-021-22385-9)
Supplement: Supplementary file 5 — Source Data [file 41467_2021_22385_MOESM5_ESM.xlsx]

## Sheet: Figure_2A
		Percent inhibition of DA uptake
	Log[NE] M
	-7	99.405	103.364	97.2314	90.068	101.244	108.688	85.2001	102.881	106.796
	-6	92.2479	94.2095	92.7427	93.4837	93.2018	107.146	104.996	99.7154	95.2886
	-5.52288	78.5344	92.8841	93.5203	95.6226	94.7107	99.5357	88.9045	97.2064	97.6793
	-5	64.5028	58.2646	76.4491	60.587	75.3275	75.3772	69.0166	72.5107	70.6454
	-4.52288	52.3445	61.8874	62.9477	54.2862	50.0414	55.5629	41.7068	45.201	50.2452
	-4	29.2825	29.742	32.5165	28.2872	29.2157	30.4261	23.0668	24.144	24.8796
	-3.52288	14.3673	18.8737	17.8664	13.5798	14.8897	15.6525	9.39224	12.1902	13.0178
	-2.52288	2.68614	2.36805	2.84519	3.21671	3.33278	2.85193	2.66661	3.63867	3.20518
		Percent inhibition of DA uptake
	Log[DA] M
	-7.52288				92.6872	106.441	100.871	89.6	103.051	107.349
	-7	91.1102	104.028	104.862	92.4988	96.5379	102.226	91.7635	98.0121	99.4354
	-6	71.7482	80.6032	75.2009	80.252	85.1861	99.5878	74.4556	79.238	82.6683
	-5.52288	56.5235	50.258	56.5681	55.6759	54.0626	57.5483	40.5656	45.2484	47.967
	-5	19.9722	21.9962	19.7043	21.0316	24.3877	24.3641	17.6496	16.0269	18.9306
	-4.52288	8.61693	8.84016	11.0576	10.5393	10.7749	9.73858	9.46529	7.81421	9.69303
	-4	3.82478	1.96448	3.25925	3.83891	3.56806	4.20396	2.3343	2.39123	5.47991
	-3.52288	1.11618	1.14595	2.03889	1.56618	3.39143	3.23834	1.38065	1.16715	3.38758
	-2.52288	0.892946	1.42871	0.446473

## Sheet: Figure_3A
	Percent inhibition of DA uptake
Log([Duloxetine] M)
-9	96.3976	103.538	100.065
-8.52288	88.8804	94.5354	89.9543	100.764	102.005	97.2309	94.4444	105.299	100.257
-8	85.9101	96.2605	87.6466	99.7816	97.6521	101.42	101.558	102.897	93.381
-7.52288	77.6847	84.5507	79.5354	79.844	90.9828	91.4274	94.1877	93.1243	85.9002
-7	45.0114	46.0853	44.8401	63.0421	52.6755	59.6022	62.3212	56.289	63.3297
-6.52288				21.8565	21.5055	25.507	20.9388	22.2406	18.7752
-6	8.49962	3.75857	5.00381	9.10296	7.5585	8.47114	5.94059	7.57242	4.65713
-5.52288	3.17593	2.85606	3.13024	3.48674	5.56942	4.16537	6.06894	5.90392	2.9703
-5	1.94212	1.61082	1.4623	5.14821	5.85023	3.81435	2.69527	1.94353	2.91529

## Sheet: Figure_4A
	Percent inhibition of DA uptake
Log([Milnacipran] M)
-7.52288	97.6522	95.7529	106.595	100.405	108.027	91.5673	94.4383	82.6474	87.2586
-7	100.299	92.3135	94.9753	98.4131	98.2741	76.0802	103.357	93.2956	103.347
-6.52288	92.448	93.4201	90.1899	106.452	109.174	74.3542	95.7933	90.6765	89.463
-6	82.4436	76.073	74.9215	77.2964	79.5668	73.5318	71.0588	68.7329	66.5082
-5.52288	46.7773	40.9451	45.8651	49.751	50.6197	33.0939	39.8726	30.6502	36.1007
-5	22.7157	18.4537	16.9732	19.7961	22.7267	17.5837	15.9875	14.6931	15.5627
-4.52288	6.55002	7.46224	6.63975	9.67219	10.7031	10.3904	8.12013	6.92689	8.3426
-4	3.99282	3.75355	3.42455	5.35156	5.05039	3.31287	5.31904	4.79321	4.83365

## Sheet: Figure_5A
	Percent inhibition of DA uptake
Log([Tramadol] M)
-6.52288	85.6712	110.029	104.3	103.339	91.8672	95.2553	76.0223	105.987	102.021
-6	86.0645	97.9025	108.062	108.955	94.7766	96.2681	95.8167	92.8378	111.346
-5	60.763	62.205	75.8128	85.0724	78.3882	80.3953	74.4888	65.4289	76.9036
-4.52288	38.4504	40.2989	39.0797	52.1115	55.5181	50.2885	35.7991	41.8625	43.3608
-4	12.9261	15.4955	17.3309	24.6195	26.0005	25.577	12.0212	14.859	14.4712
-3.52288	7.03985	6.72522	6.76455	9.5016	11.3062	11.1404	5.64042	6.31022	6.94477
-3	3.47404	3.48715	3.73624	4.05107	5.35846	3.90376	2.37955	3.22562	3.26087
-2.52288	2.20241	2.37284	2.38595	2.33857	3.53548	3.38817	1.88602	2.80259	1.16334

## Sheet: Figure_6A
A117S
		Percent inhibition of DA uptake
	Log([Duloxetine] M)
	-8.52288	83.1208	103.146	99.5816	102.907	98.4373	94.6239	90.7002	103.61	105.214
	-8	86.4722	102.199	108.238	92.9837	100.351	106.665	97.3819	96.7403	105.878
	-7.52288	93.8973	103.442	102.661	85.4663	92.5327	94.0635	85.2244	98.0456	96.0544
	-7	71.5036	72.5102	74.547	52.3486	49.656	57.1871	58.0552	67.2259	59.3274
	-6.52288	29.3096	38.8781	38.89	18.4109	16.9074	19.2309	25.1558	28.7289	22.7221
	-6	12.541	13.1568	15.4778	3.6357	4.25076	5.42622	6.71485	8.16402	7.98702
	-5.52288	5.54218	6.83298	6.96325	2.62426	3.55369	3.60837	3.28552	3.2634	2.2346
	-5	4.2869	5.58955	4.14479	1.36681	0.820083	2.54226	1.40492	1.48236	2.16822
A428S		Percent inhibition of DA uptake
	Log([Duloxetine] M)
	-8.52288	95.2523	93.9465	107.704	87.0254	110.05	102.925	103.145	100.927	95.9278
	-8	96.4929	99.0859	104.421	96.5689	102.7	84.3067	92.6799	99.8574	100.031
	-7.52288	89.1615	93.648	98.6475	87.8598	96.4282	96.1095	88.0018	100.285	94.3907
	-7	67.4004	69.0514	72.4186	73.6477	77.5101	76.3757	74.1412	81.4658	80.1693
	-6.52288	34.0826	33.8308	33.3644	36.3739	46.0204	40.0394	40.7262	46.9548	45.4979
	-6	10.0084	10.3069	8.08693	10.2934	10.7059	10.9309	12.8715	13.0586	9.62353
	-5.52288	2.75161	2.78892	3.26462	2.24056	2.99991	3.10303	4.83849	3.3816	4.85186
	-5	2.49044	2.28524	1.06333	1.80932	0.778101	1.83744	3.3816	2.91379	3.00735
A117S_A428S		Percent inhibition of DA uptake
	Log([Duloxetine] M)
	-9	97.7528	101.858	100.389
	-8.52288	87.7485	99.7623	95.3544	80.9817	87.4555	93.9293	110.825	97.113	79.0167
	-8	85.5661	92.178	94.2308	92.5777	105.881	101.541	108.687	101.126	90.1875
	-7.52288	82.541	92.2429	88.8073	96.8698	106.569	93.6685	104.937	104.41	87.2437
	-7	81.2014	86.6033	89.8444	89.6372	91.1786	92.4828	88.2663	87.5691	76.6927
	-6.52288				42.5421	44.7	41.807	48.4945	45.9691	44.0324
	-6	11.0631	12.1867	10.4365	19.374	11.3351	12.4259	12.3483	12.3173	11.2328
	-5.52288	3.73812	3.04667	3.9758	6.6635	4.95613	5.90467	4.0283	3.42406	3.70294
	-5	1.55575	1.94468	2.48488	3.3199	2.98791	3.60446	4.15225	2.8508	3.17616

## Sheet: Figure_6B
A117S
		Percent inhibition of DA uptake
	Log([Milnacipran] M)
	-7.63827	90.5573	102.457	106.985	104.229	101.75	94.0209	88.2456	95.3127	94.6515
	-7	92.3181	103.638	98.1908	103.163	102.155	89.6292	92.3474	105.934	99.6418
	-6.63827	93.2953	101.974	99.7001	94.8204	92.6304	79.1541	91.8412	105.862	102.297
	-6	70.1045	81.6467	80.7179	77.4507	82.2016	72.8853	76.4361	83.7925	87.1504
	-5.63827	46.0236	53.8119	46.5461	55.2028	50.7532	44.832	55.3899	59.9256	62.2916
	-5	11.7357	12.858	12.8193	11.9351	17.1727	15.0521	18.8662	21.0566	21.8315
	-4.63827	7.38197	7.40132	7.05302	6.62804	7.53187	7.17265	12.4294	11.7888	13.3076
	-4	3.21207	2.98955	2.78638	1.99305	2.47972	2.21321	5.28998	5.05235	5.55862
A428S		Percent inhibition of DA uptake
	Log([Milnacipran] M)
	-7.52288	85.6414	100.707	96.4437	93.6106	102.006	96.5397	93.2543	102.681	100.387
	-7	91.1996	94.3712	93.4056	95.449	105.977	98.5742	104.037	89.0471	106.916
	-6.52288	95.6351	104.867	99.4976	97.2383	103.697	96.9197	92.4927	84.2827	98.8731
	-6	91.2388	87.3764	93.6332	93.9292	103.893	101.945	96.1984	73.7416	87.9326
	-5.52288	68.2446	74.4936	75.3258	66.5005	68.964	63.2282	75.8777	63.1261	73.5001
	-5	34.5973	37.9494	38.185	34.8558	34.6965	32.3801	37.0101	33.7224	34.3725
	-4.52288	15.3556	16.7609	13.1732	12.5623	13.6041	12.403	16.9123	14.349	15.2963
	-4	6.53949	6.81426	6.17836	5.83381	5.55192	4.93913	6.61259	5.85103	7.10482
A117S_A428S		Percent inhibition of DA uptake
	Log([Milnacipran] M)
	-7.52288	93.2627	85.221	96.4088	94.1873	87.5875	79.8069	78.949	92.2211	89.6975
	-7	97.6366	92.7716	98.1584	102.502	89.7626	87.1277	83.1602	93.0117	87.189
	-6.52288	99.5242	98.895	96.6697	93.3795	92.8699	96.524	92.1299	93.8631	91.2026
	-6	98.3119	101.35	100.338	110.793	100.489	88.7186	98.6672	103.441	97.8919
	-5.52288	78.9748	68.9994	81.9368	84.0701	79.2476	69.6773	68.4589	81.2902	78.5689
	-5	32.7195	37.7993	31.2769	40.0091	38.5922	37.4487	36.0918	36.2439	35.5445
	-4.52288	14.5948	13.674	18.984	18.6063	16.7544	14.4177	14.9293	17.6658	16.3584
	-4	8.07244	8.2566	7.67342	9.02349	9.04835	8.97377	6.81093	9.60827	6.50687

## Sheet: Figure_6C
A117S
		Percent inhibition of DA uptake
	Log([Tramadol] M)
	-7				94.8739	108.744	96.3825	82.3245	110.747	101.527
	-6	103.657	93.3952	102.948	91.9661	101.784	95.0077	87.2788	106.146	105.141
	-5.52288	100.519	99.8635	90.8297	96.4069	90.1411	95.4214	88.9551	105.867	105.178
	-5	78.0704	79.899	86.2173	86.2114	84.6176	80.7121	76.8858	97.5135	89.2438
	-4.52288	59.7435	56.3592	57.4372	44.1885	47.3639	51.5735	55.5038	56.1371	61.315
	-4	25.2456	29.4623	28.2615	20.5735	23.7367	25.7442	26.7275	27.4539	29.391
	-3.52288	16.512	13.6463	17.0442	9.52632	10.6091	9.75748	11.883	13.5035	13.0751
	-3	9.57969	6.6321	9.38865	4.10009	5.0734	4.64758	7.38499	6.92866	6.71447
	-2.52288	3.78002	3.39793	3.67085
A428S		Percent inhibition of DA uptake
	Log([Tramadol] M)
	-6.52288	94.8456	102.815	102.339	88.5644	113.042	98.3933	83.0579	104.207	96.8926
	-6	92.0355	97.9531	92.6897	92.3786	99.6926	102.312	103.711	95.2562	92.3554
	-5	83.1144	83.1739	80.8544	93.6989	98.8334	101.893	95.405	106.488	98.1074
	-4.52288	42.8359	49.9876	47.5194	66.7482	71.4006	73.4335	73.314	68.7521	71.2562
	-4	19.775	23.0609	20.3697	28.3549	31.1002	35.3336	28.8347	30.0496	32.2314
	-3.52288	7.01789	8.69802	7.99921	11.233	12.658	13.2448	11.5289	11.2066	11.6033
	-3	2.69118	3.46434	4.08881	4.90395	8.1942	5.9518	6.42149	4.63636	6.22314
	-2.52288	2.09645	2.14105	1.9775	3.62557	2.89207	3.24834	2.30579	2.47934	1.78512
A117S_A428S		Percent inhibition of DA uptake
	Log([Tramadol] M)
	-6.52288	94.9293	75.1828	94.8562	101.576	90.9655	88.5015	103.141	89.4826	100.755
	-6	87.7621	87.2501	87.6158	87.9735	85.5347	83.0456	95.5143	96.037	108.449
	-5	109.629	89.4076	100.963	103.109	99.8156	97.0751	97.9135	88.4506	95.5411
	-4.52288	93.6129	84.6904	86.665	88.8032	85.3838	85.3084	77.7813	71.4681	76.8832
	-4	62.567	57.1185	57.9961	56.7466	50.6872	45.6084	51.2957	50.6121	48.1324
	-3.52288	30.4608	23.7689	24.6831	26.3996	24.3882	25.4945	13.8191	15.5884	14.4893
	-2.52288	5.88737	2.706	5.37543	6.76333	6.08448	6.63761	2.70753	2.41265	1.64865
	-2.30103	3.29108	2.55973	3.65675	4.65136	4.80221	4.72678	1.97033	1.13931	1.28675

## Sheet: Figure_Supp1A
		Rate of [3H]DA uptake (p.mole/min/106 cells)
	DA (uM)
	0.2	0.0526667	0.11	0.07	0.0626667	0.045	0.0613333
	0.4	0.105667	0.158333	0.184667	0.108333	0.133333	0.134333
	2	0.796333	0.83	0.821333	0.596	0.503333	0.523333
	4	1.03033	1.19067	1.52767	0.872	0.855667	0.882
	8	1.08067	1.694	1.81567	1.27033	1.12867	1.15367
	10	1.46767	1.72667	2.06967	1.23267	1.22133	1.338
	20	1.60267	1.74433	1.977	1.388	1.453	1.48433

## Sheet: Figure_Supp1D
	Mutant	Percent of [3H]DA uptake relative to dDATfc (test)									Background
	dDATfc	94.2737	105.155	100.57	97.3059	99.4898	103.206	90.7474	109.253		2.43827	1.76502	2.81377	2.3728	2.9396	2.12941
	F471L	87.9051	98.2768	92.7634	86.1979	102.282	98.9018	96.439	83.3196		2.38368	1.72862	2.64578	2.83476	3.71199	2.40903
	F471L_D121G	59.5374	70.5643	69.1268	67.5304	72.969	73.5779	60.0251	64.5707		1.80141	2.01976	2.3728	2.60378	2.09356	4.62179
	F471L_S426M	3.29348	6.8963	5.00391	6.63545	8.18932	6.48846	2.73167	2.15092		2.72941	2.11074	2.83476	2.68778	1.59168	1.41244
	mfc_F471L	31.9159	31.9522	23.5457	32.9883	33.8702	28.9566	30.4602	33.3351		3.56643	2.21992	2.30981	2.85576	3.45725	4.1487

## Sheet: Figure_Supp8A
DAT_NET
Nisox (nM)	Specific CPM/p.mole protein
0.1	20	20	19	24	21	14	17	14	13
1	176	169	181	153	145	146	87	155	110
3	362	307	386	301	283	350	233	280	259
10	571	520	579	532	542	532	458	490	458
30	525	564	530	509	538	534	442	499	438
100	565	636	590	524	548	546	490	531	494
300	687	533	630	583	563	581	730	516	533
500	735	683	709	618	586	593	630	670	642
DATmfc
Nisox (nM)	Specific CPM/p.mole protein
0.1	7	10	3	24	15	14	9	15	6
1	126	128	141	114	102	95	97	78	120
3	292	269	300	210	245	211	113	184	198
10	455	499	455	413	477	413	371	397	371
30	491	537	503	506	442	439	427	408	442
100	566	545	533	507	558	473	465	441	405
300	627	611	570	569	527	520	528	490	436
500	632	609	595	628	619	565	554	465	467

[truncated: 3 more sheets: Figure_Supp8B, Figure_Supp8C, Figure_Supp8D]
